# Supplementary material for: Correction: Silent Synapses, LTP, and the Indirect Parallel-Fibre Pathway: Computational Consequences of Optimal Cerebellar Noise-Processing
Source: PLoS Comput Biol. 2009 Jan 24;5(1):10.1371/annotation/349e7f3a-c9ce-4de2-b369-254ae8ab76cd. doi: 10.1371/annotation/349e7f3a-c9ce-4de2-b369-254ae8ab76cd (PMC2641020; doi:10.1371/annotation/349e7f3a-c9ce-4de2-b369-254ae8ab76cd)
Supplement: Supplementary file 1 [file pcbi.349e7f3a-c9ce-4de2-b369-254ae8ab76cd.s001.zip]

Archive with 24 entries (20 files):
- code/fig3/
- code/fig3/fig3.jpg
- code/fig3/fig3.mat
- code/fig3/fig3alt.m
- code/fig3/fig3data.m
- code/fig3/fig3plot.m
- code/fig4/
- code/fig4/fig4.jpg
- code/fig4/fig4.mat
- code/fig4/fig4data.m
- code/fig4/fig4plot.m
- code/fig5/
- code/fig5/fig5.jpg
- code/fig5/fig5.mat
- code/fig5/fig5data.m
- code/fig5/fig5plot.m
- code/fig5/fitT.m
- code/fig6/
- code/fig6/fig6.jpg
- code/fig6/fig6.mat
- code/fig6/fig6data.m
- code/fig6/fig6plot.m
- code/fig6/fitT.m
- code/readme.txt
