# Supplementary material for: Correction: Silent Synapses, LTP, and the Indirect Parallel-Fibre Pathway: Computational Consequences of Optimal Cerebellar Noise-Processing
Source: PLoS Comput Biol. 2009 Jan 24;5(1):10.1371/annotation/349e7f3a-c9ce-4de2-b369-254ae8ab76cd. doi: 10.1371/annotation/349e7f3a-c9ce-4de2-b369-254ae8ab76cd (PMC2641020; doi:10.1371/annotation/349e7f3a-c9ce-4de2-b369-254ae8ab76cd)
Supplement: Supplementary file 1 [file pcbi.349e7f3a-c9ce-4de2-b369-254ae8ab76cd.s001.zip › code/fig3/fig3alt.m]

% alternative code for Fig3: checks that
% i)   real time implementation is equivalent
% ii)  white noise head signal is equivalent
% iii) time step dt is not critical

B = 1;                % brainstem gain
P = 1/2;              % plant gain
gamma = 1/B-P;        % desired cerebellar gain

dt = 1;                % time step: non dynamics so insensitive to this parameter 
nstep = 6000*60/dt;    % nstep   -> 6000min = full 100hr of data

% will save results only every 1min

np = 4;               % number of parallel fibres
m = 0;                % current motor command
p = zeros(1, 4);      % current PF signals
w = zeros(np, 1);     % current PF/PC weights (initially zero)
e = 0;                % current retinal slip

alpha =     [1 1 2 2];             % amount of signal on each PF
sigma = 1/2*[1 2 1 2]*sqrt(dt/dt); % SD of white noise on each PF

we = alpha./sigma.^2;                 
we = gamma*we/(gamma+sum(alpha.*we)); % exact weights (Eq 5)

Tratio = sum(alpha.^2)/min(sigma)^2;  % estimated slow-fast ratio (Eq 10)

% these arrays will store plot data every 1min
n1min = 60/dt;           % n1min = 1min worth of data
t = (1:nstep/n1min)/60;     % data timings for plotted points (hours)
nt = length(t); 
e = NaN*ones(1,  nt);    % RMS retinal slip
w = NaN*ones(np, nt);    % weights
g = NaN*ones(1,  nt);    % overall VOR gain

beta = 1/nt*0.3;     % learning rate chosen to make Tfast ~ 1hr
idat = 0;              % index counter for stored data
sse = 0;
wi = zeros(np, 1);
for i = 1:nstep/100  % run only first part of simulation (can be slow)
    vh = randn(1);                        % white noise head vel
    ni = sigma.*randn(1, 4);              % PF noise (at step i)  

    mi = (B*vh+ni*wi)/(1-B*alpha*wi);  % motor command
    ve = P*mi;                            % eye velocity
    ei = ve-vh;                           % retinal slip
    pi = mi*alpha+ni;                     % PF signals
    wi = wi-beta*dt*pi'*ei;               % weight update
    gi = B*P./(1-B*(alpha*wi));           % VOR gain 
    
    sse = sse+ei^2;
    if rem(i, n1min) == 0
        idat = idat+1;
        w(:, idat) = wi;
        g(idat) = gi;
        e(idat) = sqrt(sse/n1min); % RMS retinal slip over 1min
        sse = 0;
   
        figure(4); clf       
        subplot(2, 2, 1);
        semilogx(t, w);
        title('Synaptic Weights');
        subplot(2, 2, 2);
        loglog(t, e);
        title('Performance');       
        subplot(2, 2, 4);
        semilogx(t, g);
        title('VOR Gain');
        drawnow
    end
end

save fig3rtime t w g we alpha e Tratio
