# Supplementary material for: Correction: Silent Synapses, LTP, and the Indirect Parallel-Fibre Pathway: Computational Consequences of Optimal Cerebellar Noise-Processing
Source: PLoS Comput Biol. 2009 Jan 24;5(1):10.1371/annotation/349e7f3a-c9ce-4de2-b369-254ae8ab76cd. doi: 10.1371/annotation/349e7f3a-c9ce-4de2-b369-254ae8ab76cd (PMC2641020; doi:10.1371/annotation/349e7f3a-c9ce-4de2-b369-254ae8ab76cd)
Supplement: Supplementary file 1 [file pcbi.349e7f3a-c9ce-4de2-b369-254ae8ab76cd.s001.zip › code/fig4/fig4data.m]

% Generates basic version of Figure 4 and datafile fig3.mat
% (used by fig4 to produce Figure 4 as in manuscript)

% brainstem gain compensates previous plant gain P = 1
B = 1;

% simulate instantaneous reduction plant gain to 0.5
P = 1/2;

% desired gain for C (Methods-simulations-para 1)
gamma = 1/B-P;

% Train with batches of 1min = 60s of data sampled at 0.01s
nt = 6000; dt = 0.01;
t = (1:nt)*dt;

% motor command signal
m = zeros(nt, 1);

np = 3; % number of parallel fibres
p = zeros(nt, np);

% Nominal 100 hours of training = 100*60 1min batches
nbatch = 12000;
tbatch = (1:nbatch)/60; % time of each batch (hours)

w = zeros(np, nbatch+1);  % PF/PC weights 
w(:, 1) = [0 0.5 0.9];       % initial weights

e = NaN*ones(1, nt);      % retinal slip
E = NaN*ones(1, nbatch);  % RMS retinal slip per batch
g = NaN*ones(1, nbatch);  % VOR gain

% beta = 0.05/(nt*dt);
beta = 0.05/(nt*dt);

alpha = [1 0 0];             % vestibular signal only on one PF

for i = 1:nbatch
    vh = ones(nt, 1);        % alternative: vh = colnoise(nt, 2)
    
    n1 = randn(nt, 1);                  % nuisance signal
    n2  = 0.1*randn(nt, np);            % uncorrelated noise 
    n  = [zeros(nt, 1) n1 -n1]+n2;      % total PF noise
    
    m = (B*vh+n*w(:, i))/(1-B*alpha*w(:, i));         % motor command
    ve = P*m;                                         % eye velocity
    e = P*m-vh;                                       % retinal slip
    p = m*alpha+n;                                    % PF signals  

    
    g(i) = B*P./(1-B*(alpha*w(:, i)));                % VOR gain   
    E(i) = sqrt(mean(e.^2));                          % RMS retinal slip
    w(:, i+1) = w(:, i)-beta*dt*p'*e;                 % weight update
    
    if rem(i, 100) == 0 | i == nbatch
        figure(4); clf       
        subplot(2, 2, 1);
        semilogx(tbatch, w(:, 1:end-1)); hold on
        title('Synaptic Weights');
        subplot(2, 2, 2);
        loglog(tbatch, E); 
        title('Performance');       
        subplot(2, 2, 4);
        semilogx(tbatch, g);
        title('VOR Gain');
        drawnow
    end
end

save fig4 tbatch w alpha B P E g
