# Supplementary material for: Correction: Silent Synapses, LTP, and the Indirect Parallel-Fibre Pathway: Computational Consequences of Optimal Cerebellar Noise-Processing
Source: PLoS Comput Biol. 2009 Jan 24;5(1):10.1371/annotation/349e7f3a-c9ce-4de2-b369-254ae8ab76cd. doi: 10.1371/annotation/349e7f3a-c9ce-4de2-b369-254ae8ab76cd (PMC2641020; doi:10.1371/annotation/349e7f3a-c9ce-4de2-b369-254ae8ab76cd)
Supplement: Supplementary file 1 [file pcbi.349e7f3a-c9ce-4de2-b369-254ae8ab76cd.s001.zip › code/fig4/fig4plot.m]

% Generates fig4.jpeg (Figure 4)
% most of this is messy figure formatting

% load data file generated by fig4data
load fig4

figure(4); clf
set(gcf, 'Units',      'inches', 'Position',      [1 1 6 6]);
set(gcf, 'PaperUnits', 'inches', 'PaperPosition', [1 1 6 6]);
set(gcf, 'Color', [1 1 1]);
set(gcf, 'DefaultLineLineWidth', 2);
set(gcf, 'DefaultAxesLineWidth', 1);
set(gcf, 'DefaultAxesFontSize', 14);

subplot(2, 2, 1);
semilogx(tbatch, w(:, 1:size(w, 2)-1)); hold on
semilogx([tbatch(1); tbatch(end)], [0.5; 0.5], 'k:'); hold off
set(gca, 'XTick', [0.01 0.1 1 10 100]);
axis([tbatch(1) tbatch(end) 0 1]); grid off; box on
ylabel('synaptic weights');

h = legend('PF1:  s+0.1*n_1', 'PF2:  n+0.1*n_2', 'PF3: -n+0.1*n_3', 'Location', 'NorthWest');
hpos = get(h, 'Position'); set(h, 'Position', [0.13 0.3 hpos(3) hpos(4)])

subplot(2, 2, 2);
loglog(tbatch(1:end-1), E(2:length(E))); hold on
axis([tbatch(1) tbatch(end) 0.05 1]);    hold off
set(gca, 'XGrid', 'off', 'Ygrid', 'on'); box on
set(gca, 'XTick', [0.01 0.1 1 10 100]);
ylabel('RMS retinal slip');

subplot(2, 2, 4);
semilogx(tbatch, g);                   hold on
axis([tbatch(1) tbatch(end) 0.0 1.1]); hold off
set(gca, 'XGrid', 'off', 'Ygrid', 'on'); box on
set(gca, 'XTick', [0.01 0.1 1 10 100]);
xlabel('time (hrs)');
ylabel('VOR gain');

h = annotation('textbox', [0.02 1 0 0]);
set(h, 'string', 'a', 'FontSize', 24);

h = annotation('textbox', [0.48 1 0 0]);
set(h, 'string', 'b', 'FontSize', 24);

h = annotation('textbox', [0.48 0.52 0 0]);
set(h, 'string', 'c', 'FontSize', 24);
drawnow

print -djpeg -r300 fig4
