# Supplementary material for: Correction: Silent Synapses, LTP, and the Indirect Parallel-Fibre Pathway: Computational Consequences of Optimal Cerebellar Noise-Processing
Source: PLoS Comput Biol. 2009 Jan 24;5(1):10.1371/annotation/349e7f3a-c9ce-4de2-b369-254ae8ab76cd. doi: 10.1371/annotation/349e7f3a-c9ce-4de2-b369-254ae8ab76cd (PMC2641020; doi:10.1371/annotation/349e7f3a-c9ce-4de2-b369-254ae8ab76cd)
Supplement: Supplementary file 1 [file pcbi.349e7f3a-c9ce-4de2-b369-254ae8ab76cd.s001.zip › code/fig5/fig5data.m]

function fig5data

% Generates basic version of Figure 5 and datafile fig5.mat
% (used by fig5 to produce Figure 5 as in manuscript)

global errmin betamin tmin gmin wmin % set during calls to fitfwd below

% Boyden & Raymond (2003)Fig 1E data
time  = [0 10 20 30];           % time (min)
data1 = [1 1.25 1.321 1.375];   % gain up
data2 = [1 0.795 0.670 0.570];  % gain down

% fit beta for gain up learning
beta =  0.001; G1 = 1.5; x0 = [beta G1]; % estimated parameters
errmin = Inf; x = fminsearch(@(x)fitfwd(x(1), x(2), time, data1), x0); 
beta1 = betamin; t1 = tmin; g1 = gmin; w1 = wmin;
T1 = fitT(t1, g1, 10);  % fit time constant

% fit beta for gain down learning
beta = 0.001; G2 = 0.5; x0 = [beta G2]; % estimated parameters
errmin = Inf; x = fminsearch(@(x)fitfwd(x(1), x(2), time, data2), x0); 
beta2 = betamin; t2 = tmin; g2 = gmin; w2 = wmin; 
T2 = fitT(t2, g2, 10);  % fit time constant

save fig5 beta1 t1 g1 w1 T1 beta2 t2 g2  w2 T2

%%%%%%%%%%%%%%%%%%%%%%%%%%%%%%%%%%%%%%%%%%%%%%%%%%%%%%

function err = fitfwd(beta, G, time, data)

global errmin betamin tmin gmin wmin % store data at minimum

dt = 0.01; % sec
nt = 6000; % 1 batch = 60s at dt = 0.01;

m = zeros(nt, 1);   % motor signal
np = 2;             % two (direct & indirect) pathways
p = zeros(nt, np);  % PF signals

% uncompensated plant gain
P = 1/G; % estimate asymptotic gain from data

% store gain for each batch
nbatch = 31;
tbatch = 0:nbatch-1;
w = ones(np, nbatch);

% two pathways PF1, PF2
alpha = [-1 1]; % gain up on indirect pathway PF2
w = [0; 0];     % initial PF/PC weights
vh = ones(nt, 1);
for i = 2:nbatch
    p = vh*alpha;          % PF signal
    m = vh+p*w(:, i-1);    % motor signal: forward architecture
    e = P*m-vh;            % retinal slip
    
    w(:, i) = w(:, i-1)-beta*p'*e*dt;         % weight update
    ineg = find(w(:, i) < 0); w(ineg, i) = 0; % enforce positivity
end
g = 1+alpha*w;                 % gain for fwd architecture

figure(100); clf;
subplot(2, 1, 1)
plot(tbatch, g, 'b', time, data, 'ro');
axis([0 30 0.5 1.5])
title(sprintf('Fitted beta = %f', beta));
subplot(2, 1, 2)
plot(tbatch, w)
legend('direct', 'indirect');
drawnow

% MSE in fit to data
err = mean((g(time+1)-data).^2);

if err < errmin % save best fit values
    betamin = beta; tmin = tbatch; gmin = g; wmin = w;
end
