# Supplementary material for: Correction: Silent Synapses, LTP, and the Indirect Parallel-Fibre Pathway: Computational Consequences of Optimal Cerebellar Noise-Processing
Source: PLoS Comput Biol. 2009 Jan 24;5(1):10.1371/annotation/349e7f3a-c9ce-4de2-b369-254ae8ab76cd. doi: 10.1371/annotation/349e7f3a-c9ce-4de2-b369-254ae8ab76cd (PMC2641020; doi:10.1371/annotation/349e7f3a-c9ce-4de2-b369-254ae8ab76cd)
Supplement: Supplementary file 1 [file pcbi.349e7f3a-c9ce-4de2-b369-254ae8ab76cd.s001.zip › code/fig5/fig5plot.m]

% Generates fig5.jpeg (Figure 5)
% most of this is messy figure formatting

load fig5

figure(5); clf
set(gcf, 'Units',      'inches', 'Position',      [1 1 6 6]);
set(gcf, 'PaperUnits', 'inches', 'PaperPosition', [1 1 6 6]);
set(gcf, 'Color', [1 1 1]);
set(gcf, 'DefaultLineLineWidth', 2);
set(gcf, 'DefaultAxesLineWidth', 1);
set(gcf, 'DefaultAxesFontSize', 14);

subplot(2, 2, 1)
h = plot(t1, w1, 'LineWidth', 2);
leg = legend(h, 'direct', 'indirect', 'Location', 'SouthEast');
set(leg, 'FontSize', 12);
axis([0 30 0 0.5])
ylabel('synaptic weights')
xlabel('time (min)')

subplot(2, 2, 2)
h = plot(t2, w2, 'LineWidth', 2);
leg = legend(h, 'direct', 'indirect', 'Location', 'SouthEast');
set(leg, 'FontSize', 12);
axis([0 30 0 0.5])
xlabel('time (min)')

subplot(2, 1, 2);
h = plot(t1, g1, 'b', t2, g2, 'm', 'LineWidth', 2); hold on
plot([0 10 20 30], [1 1.24 1.321 1.375],  'bo')
plot([0 10 20 30], [1 0.795 0.670 0.570], 'go'); hold off
leg = legend(h, 'gain up', 'gain down', 'Location', 'SouthWest');
set(leg, 'FontSize', 12);
ylabel('VOR gain in dark')
xlabel('time (min)')

text(13, 1.2, sprintf('T = %3.0fmin', T1))
text(13, 0.81, sprintf('T = %3.0fmin', T2))

print -djpeg -r300 fig5
