# Supplementary material for: Correction: Silent Synapses, LTP, and the Indirect Parallel-Fibre Pathway: Computational Consequences of Optimal Cerebellar Noise-Processing
Source: PLoS Comput Biol. 2009 Jan 24;5(1):10.1371/annotation/349e7f3a-c9ce-4de2-b369-254ae8ab76cd. doi: 10.1371/annotation/349e7f3a-c9ce-4de2-b369-254ae8ab76cd (PMC2641020; doi:10.1371/annotation/349e7f3a-c9ce-4de2-b369-254ae8ab76cd)
Supplement: Supplementary file 1 [file pcbi.349e7f3a-c9ce-4de2-b369-254ae8ab76cd.s001.zip › code/fig5/fitT.m]

function [T, a, b] = fitT(t, x, T0)

% fit positive time constant to approx exponential data
%
% t = time vector
% x = data vector
% T0 = time constant initial estimate
%
% T = fitted time constant

w0 = sqrt(1/T0);
w = fminunc(@(w)fiterr(t, x, 1/w^2), w0);
T = 1/w^2;

[err, p] = fiterr(t, x, T);
a = p(1); b = p(2);

function [err, p] = fiterr(t, x, T)

t = t(:); x = x(:);

E(:, 1) = ones(size(t));
E(:, 2) = exp(-t/T);
p = E\x;
xe = E*p;
err = mean((x-xe).^2);

figure(101);
plot(t, x, 'o', t, xe, '-');
title(num2str(T));
drawnow
