# Supplementary material for: Correction: Silent Synapses, LTP, and the Indirect Parallel-Fibre Pathway: Computational Consequences of Optimal Cerebellar Noise-Processing
Source: PLoS Comput Biol. 2009 Jan 24;5(1):10.1371/annotation/349e7f3a-c9ce-4de2-b369-254ae8ab76cd. doi: 10.1371/annotation/349e7f3a-c9ce-4de2-b369-254ae8ab76cd (PMC2641020; doi:10.1371/annotation/349e7f3a-c9ce-4de2-b369-254ae8ab76cd)
Supplement: Supplementary file 1 [file pcbi.349e7f3a-c9ce-4de2-b369-254ae8ab76cd.s001.zip › code/fig6/fig6data.m]

% Generates basic version of Figure 6 and datafile fig6.mat
% (used by fig6 to produce Figure 6 as in manuscript)

dt = 0.01;
nt = 6000; % 1 batch = 60s at dt = 0.01;

m = zeros(nt, 1);     % motor signal
np = 2;
p = zeros(nt, np);    % 2 PF signals (direct, indirect)

% manipulate plant gain
P = [ones(1, 30) 2/3*ones(1, 60) ones(1, 60) 2/3*ones(1, 60)];
nbatch = size(P, 2);
tbatch = 0:nbatch-1;

% two pathways PF1, PF2
alpha = [-1 1];         % gain up on indirect pathway PF2
w = zeros(np, nbatch);  % initial PF/PC weights zero

% gain chose to get T1 ~15min
beta = 0.00161;

vh = ones(nt, 1);
for i = 2:nbatch
    p = vh*alpha;          % PF signals
    m = vh+p*w(:, i-1);    % motor signal: forward architecture
    e = P(i)*m-vh;         % retinal slip

    w(:, i) = w(:, i-1)-beta*p'*e*dt;         % weight update
    ineg = find(w(:, i) < 0); w(ineg, i) = 0; % enforce positivity
end
g = 1+alpha*w;                 % gain for fwd architecture

% fit time constants to three learning stages
t1 = tbatch(31:90)-tbatch(31);    g1 = g(31:90);
T1 = fitT(t1, g1, 10);
t2 = tbatch(91:150)-tbatch(91);   g2 = g(91:150);
T2 = fitT(t2, g2, 10);
t3 = tbatch(151:210)-tbatch(151); g3 = g(151:210);
T3 = fitT(t3, g3, 10);

figure(100); clf;

subplot(2, 1, 1)
plot(tbatch, g, 'b');
axis([0 nbatch 0 2.1])
text(40,  1.1, sprintf('T = %3.1fmin', T1));
text(100, 1.1, sprintf('T = %3.1fmin', T2));
text(155, 1.1, sprintf('T = %3.1fmin', T3));
title('VOR gain change')
ylabel('Gain')
xlabel('time (min)')

subplot(2, 1, 2)
plot(tbatch/60, w)
ylabel('Synaptic weights')
xlabel('time (min)')
legend('direct', 'indirect');

save fig6 tbatch g w T1 T2 T3
