# Supplementary material for: Correction: Silent Synapses, LTP, and the Indirect Parallel-Fibre Pathway: Computational Consequences of Optimal Cerebellar Noise-Processing
Source: PLoS Comput Biol. 2009 Jan 24;5(1):10.1371/annotation/349e7f3a-c9ce-4de2-b369-254ae8ab76cd. doi: 10.1371/annotation/349e7f3a-c9ce-4de2-b369-254ae8ab76cd (PMC2641020; doi:10.1371/annotation/349e7f3a-c9ce-4de2-b369-254ae8ab76cd)
Supplement: Supplementary file 1 [file pcbi.349e7f3a-c9ce-4de2-b369-254ae8ab76cd.s001.zip › code/fig6/fig6plot.m]

% Generates fig6.jpeg (Figure 6)
% most of this is messy figure formatting

load fig6

figure(6); clf
set(gcf, 'Units',      'inches', 'Position',      [1 1 6 6]);
set(gcf, 'PaperUnits', 'inches', 'PaperPosition', [1 1 6 6]);
set(gcf, 'Color', [1 1 1]);
set(gcf, 'DefaultLineLineWidth', 2);
set(gcf, 'DefaultAxesLineWidth', 1);
set(gcf, 'DefaultAxesFontSize', 14);

subplot(2, 1, 1)
plot(tbatch/60, w, 'LineWidth', 2)
ylabel('synaptic weights')
xlabel('time (min)')
h = legend('direct', 'indirect', 'Location', 'East');
set(h, 'FontSize', 12);

subplot(2, 1, 2)
plot(tbatch, g, 'b', 'LineWidth', 2);
axis([0 nbatch 0 2.1])
text(40,  1.11, sprintf('T = %3.1fmin', T1));
text(102, 1.11, sprintf('T = %3.1fmin', T2));
text(155, 1.11, sprintf('T = %3.1fmin', T3));
ylabel('VOR gain in dark', 'FontSize', 14)
xlabel('time (min)', 'FontSize', 14)

h = annotation('textbox', [0.02 1 0 0]);
set(h, 'string', 'a', 'FontSize', 24);

h = annotation('textbox', [0.02 0.52 0 0]);
set(h, 'string', 'b', 'FontSize', 24);

print -djpeg -r300 fig6
